# Supplementary material for: The Diagnosis and Management of Chronic Constipation in Italy: Results from a Survey Conducted among Italian Gastroenterologists
Source: J Clin Med. 2024 Oct 10;13(20):6047. doi: 10.3390/jcm13206047 (PMC11508448; doi:10.3390/jcm13206047)
Supplement: Supplementary file 1 [file jcm-13-06047-s001.zip]

Archive with 1 entries (1 files):
- jcm-3249195-supplementary.pdf
